# Supplementary material for: A Dinuclear Copper(II) Complex Electrochemically Obtained via the Endogenous Hydroxylation of a Carbamate Schiff Base Ligand: Synthesis, Structure and Catalase Activity
Source: Int J Mol Sci. 2024 Feb 10;25(4):2154. doi: 10.3390/ijms25042154 (PMC10889102; doi:10.3390/ijms25042154)
Supplement: Supplementary file 1 [file ijms-25-02154-s001.zip]

Archive with 1 entries (1 files):
- ijms-2867954-supplementary.pdf
